# Supplementary material for: Hybrid genome assembly of colistin-resistant mcr-1.5-producing Escherichia coli ST354 reveals phylogenomic pattern associated with urinary tract infections in Brazil
Source: J Glob Antimicrob Resist. 2024 Jun;37:37–41. doi: 10.1016/j.jgar.2024.02.017 (PMC11183298; doi:10.1016/j.jgar.2024.02.017)
Supplement: Supplementary file 2 [file mmc2.xlsx]

## Sheet: Table S1
Table S1. Genetic and epidemiological characteristics of colistin-resistant Escherichia coli 14005RM strain belonging to ST354
ID	Specie	Country	Region	City	Date	Origin	Source	Host	ST	Plasmidome	Resistome															Heavy metal, disinfectants, and agricide resistance genes	Virulome	Fim type	Clermont Typing	Serotype	Access no. (GB)	Antibiogram
											β-lactam	Phenicol	Colistin	Tetracycline	Glycopeptide	Aminoglycoside	Fosfomycin	Trimethoprim	Nitroimidazole	Macrolide	Quinolone	Sulphonamide	Rifampicin	Fusidic acid	Oxazolidinone							MER	ETP	IPM	CRO	CAZ	CFX	CPM	CTX	NAL	CIP	AMC	ATM	AMI	GEN	SXT	ENO	CHL	FOS
14005RM	Escherichia coli	Brazil	South	Londrina	January, 2017	Human	Urine	Homo sapiens	ST354	IncFIA, IncI2	-	cmlA1	mcr-1.5	-	-	ant(2'')-Ia, aadA1, aadA2	-	dfrA12	-	mdf(A)	gyrA-83L, gyrA-87N, parC-80I, parC-84G, parE-355T	sul1, sul3	-	-	-	qacE, tehB, tehA, emrD, merR, qacF, acrE, tolC, phnL, phnE, phnC, mdtE	air, chuA, cib, eila, gad, hra, ibeA, kpsE, kpsM_K15, lpfA, usp, yfcV, entB, entE, fepB, fes, fepA, ykgK/ecpR, yagZ/ecpA, yagY/ecpB, yagX/ecpC, yagW/ecpD, kpsD, fimB, fimE, fimI, fimC, fimD, fimF, shuA, chuT, chuW, chuU, chuV	fimH58	F	O153:H34	JAAWUF000000000.2	S	S	S	S	S	S	S	S	R	R	S	S	S	R	R	R	R	S
[truncated: 11 more columns]
