# Supplementary material for: Hybrid genome assembly of colistin-resistant mcr-1.5-producing Escherichia coli ST354 reveals phylogenomic pattern associated with urinary tract infections in Brazil
Source: J Glob Antimicrob Resist. 2024 Jun;37:37–41. doi: 10.1016/j.jgar.2024.02.017 (PMC11183298; doi:10.1016/j.jgar.2024.02.017)
Supplement: Supplementary file 3 [file mmc3.xlsx]

## Sheet: Data
Table S2. Genomic data of MCR-1-producing Escherichia coli strains from Brazil included in phylogenetic analyses
ID	Access no. (GB)	Specie	Country	Region	City	Date	Origin	Source	Host	ST	Plasmidome	Resistome
												β-lactam	Phenicol	Colistin	Tetracycline	Aminoglycoside	Trimethoprim	Macrolide	Quinolone	Sulphonamide
14005RM	JAAWUF000000000.2	Escherichia coli	Brazil	South	Londrina	2017	Human	Urine	Human	ST354	IncFIA, IncI2	-	cmlA1	mcr-1.5	-	ant(2'')-Ia, aadA1, aadA2	dfrA12	mdf(A)	parC-80I, parC-84G	sul1, sul3
CF1.2	MTKF00000000.1	Escherichia coli	Brazil	Southeast	São Paulo	2016	Food	Meat	Chicken	ST5038	IncFIB, IncX4	blaCTX-M-2	-	mcr-1.1	-	aadA1, ant(2'')-Ia	-	-	-	sul1
ECEST9	PPTK00000000.1	Escherichia coli	Brazil	Northeast	Capela	2017	Enviromental	Water	-	ST58	IncFII, IncI1-I, IncX1, IncX4	blaCTX-M-8, blaTEM-1B	-	mcr-1.1	-	-	dfrA5	mdf(A)	qnrS1, gyrA-83L	-
HC891/2016	MRDN01000000.1	Escherichia coli	Brazil	Southeast	São Paulo	2016	Human	Blood	Human	ST156	IncFIB, IncX3, IncX4, IncY	blaTEM-1B	catA1, catB3	mcr-1.1	tet(B)	aph(6)-Id, aac(6')-Ib3, aph(3'')-Ib	dfrA1, dfrA14	mdf(A)	aac(6')-Ib-cr, gyrA-83L, gyrA-87N, parC-80I, parC-84G	sul1, sul2
EC11	VDLS00000000.1	Escherichia coli	Brazil	South	Florianópolis	2015	Human	Rectal swab	Human	ST206	IncN, IncX3, IncX4	blaTEM-1A	floR, catA1	mcr-1.1	-	aadA1, aadA2b, aph(3'')-Ib, aph(6)-Id, aph(3')-IIa	dfrA8	mdf(A)	qnrB, parC-56T, gyrA-83L	sul2, sul3
EC91	VDLT00000000.1	Escherichia coli	Brazil	South	Florianópolis	2015	Human	Urine	Human	ST354	IncFIA, IncFIB, IncX4, p0111	blaCTX-M-2	catA1	mcr-1.1	tet(B)	aadA1, ant(2'')-Ia, aac(3)-IId	dfrA17	mdf(A)	parC-80I, parC-84G	sul1
CF111	MUIP00000000.1	Escherichia coli	Brazil	Southeast	São Paulo	2016	Food	Meat	Chicken	ST1850	IncFIB, IncI1-I, IncX4	blaCMY-2, blaTEM-1A	-	mcr-1.1	-	aadA12, aph(3')-Ia	-	mdf(A), Inu(A)	-	-
CF341	MUIQ00000000.1	Escherichia coli	Brazil	Southeast	São Paulo	2016	Food	Meat	Chicken	ST88	IncFIB, IncI1-I, IncX4	blaCTX-M-2	-	mcr-1.1	-	aadA1, aadA2b	-	mdf(A)	-	sul1, sul2, sul3
E12	PUFY00000000.2	Escherichia coli	Brazil	Northeast	Patos	2014	Animal	Feces	Cattle	ST443	IncFIB, IncI1-I, IncX4, p0111	blaCTX-M-2	-	mcr-1.1	tet(A)	aadA1, aac(3)-VIa	-	mdf(A)	-	sul1
77H	QGIF00000000.1	Escherichia coli	Brazil	Southeast	Campinas	2016	Human	Urine	Human	ST393	IncX4	-	-	mcr-1.1	-	-	-	mdf(A)	gyrA-83L, gyrA-87N	-
51H	QHCX00000000.1	Escherichia coli	Brazil	Southeast	Campinas	2016	Human	Urine	Human	ST393	IncX4	-	-	mcr-1.1	-	-	-	mdf(A)	gyrA-83L, gyrA-87N	-
200H	QHCW00000000.1	Escherichia coli	Brazil	Southeast	Campinas	2017	Human	Urine	Human	ST3024	IncX1, IncX4, IncY	blaTEM-1A, blaOXA-9	-	mcr-1.1	tet(B)	aph(3'')-Ib, aph(6)-Id, aph(3')-IIa	-	mdf(A)	aac(6')-Ib-cr, gyrA-83L, gyrA-87N, parC-80R	-
50H	QGIE00000000.1	Escherichia coli	Brazil	Southeast	Campinas	2017	Human	Urine	Human	ST354	IncFIB, IncHI2, IncHI2A, p0111	blaCTX-M-2, blaCTX-M-14, blaTEM-1A	floR	mcr-1.1	tet(A)	aadA1, aph(3'')-Ib, aac(3)-IId, aph(6)-Id, aph(3')-Ia	dfrA1, dfrA14	mdf(A)	parC-80I, parC-84G	sul1, sul2, sul3
40H	QHCY00000000.1	Escherichia coli	Brazil	Southeast	Campinas	2017	Human	Blood	Human	ST224	IncFIB, IncI-1, IncX4	blaCTX-M-8	cmlA1	mcr-1.1	tet(A)	aadA1, aadA2, aph(6)-Id, aph(3'')-Ib, aph(3')-Ia	dfrA12	mdf(A)	gyrA-83L, gyrA-87N, parC-80I	sul3
3431F	MTJV00000000.1	Escherichia coli	Brazil	South	Porto Alegre	2014	Human	Rectal swab	Human	ST744	IncN, IncX4	blaTEM-1B, blaKPC-2	floR, catA1	mcr-1.1	tet(A), tet(B)	aph(6)-Id, aph(3'')-Ib, aph(3')-Ia	-	mdf(A), erm(42)	gyrA-83L, gyrA-87N, parC-80I, parC-56T	sul2
C153	MQME00000000.1	Escherichia coli	Brazil	Northeast	Recife	2016	Human	Blood	Human	ST410	IncFIB, IncI1-I, IncX1, IncX4	blaCTX-M-8, blaTEM-1B	cmlA1	mcr-1.1	tet(A)	aph(3')-Ia, aadA1, aadA2	dfrA12	mdf(A)	gyrA-83L, gyrA-87N, parC-80I	sul3
02/2016	JAAGNV00000000	Escherichia coli	Brazil	Northeast	João Pessoa	2016	Animal	Carcasses	-	ST359	IncFIB, IncFII, IncX4, IncY	blaCTX-M-2, blaTEM-1B	-	mcr-1.1	tet(B)	aadA1, aph(3'')-Ib, aph(6)-Ic, aph(6)-Id, aph(3')-IIa	dfrA1	mdf(A)	gyrA-83L, gyrA-87N, parC-80I	sul1, sul2
ICBEC2AM	MTKE00000000.1	Escherichia coli	Brazil	Southeast	Santos	2016	Enviromental	Seawater	-	ST1638	col, IncI1-I, IncX4, p0111	blaCTX-M-8	-	mcr-1.1	-	aadA2b, aph(6)-Id, aph(3'')-Ib	-	mdf(A), Inu(F)	qnrB19	sul2
ICBEC3AM	MTKG00000000.1	Escherichia coli	Brazil	Southeast	Santos	2016	Enviromental	Seawater	-	Unknown	col, IncFIB, IncX4	blaTEM-1B	catA1	mcr-1.1	tet(A)	aadA1, aph(3'')-Ib, aph(6)-Id	dfrA1, dfrA8	mdf(A)	qnrB19	sul1, sul2
ICBEC13AM	MTKH00000000.1	Escherichia coli	Brazil	Southeast	Santos	2016	Enviromental	Seawater	-	ST10	IncHI2, IncHI2A, IncI1-I, IncN, IncX4	blaCTX-M-1	-	mcr-1.1	tet(A), tet(B)	aadA1	-	mdf(A)	gyrA-83L	sul2
ICBEC7P	MJAL00000000.1	Escherichia coli	Brazil	Southeast	Santos	2013	Animal	Foot pad lesion	Penguin	ST10	IncHI2, IncHI2A, IncI1-I, IncN, IncX4	blaCTX-M-1	-	mcr-1.1	tet(A), tet(B)	aadA1	-	mdf(A)	gyrA-83L	sul2
4487	JAATKP000000000.1	Escherichia coli	Brazil	Southeast	São Paulo	2016	Human	Feces	Human	ST744	IncFIB-like, IncX4, IncI1	blaCMY-2, blaOXA-1, blaTEM-1B	catA1	mcr-1.1	tet(B)	aac(3)-VIa, aadA1, aadA5, aph(3'')-Ib, aph(3')-Ia, aph(6)-Id	dfrA14, dfrA17	mph(A), mdf(A)	aac(6')-Ib-cr, gyrA-S83L, gyrA-D87N, parC-S80I, parC-A56T	sul1, sul2
4488	JAATKQ000000000.1	Escherichia coli	Brazil	Southeast	São Paulo	2016	Human	Feces	Human	ST744	IncFIB-like, IncX4, IncI1	blaCMY-2, blaOXA-1, blaTEM-1B	catA1	mcr-1.1	tet(B)	aac(3)-VIa, aadA1, aadA5, aph(3'')-Ib, aph(3')-Ia, aph(6)-Id	dfrA14, dfrA17	mph(A), mdf(A)	aac(6')-Ib-cr, gyrA-S83L, gyrA-D87N, parC-S80I, parC-A56T	sul1, sul2
4516	JAATKV000000000.1	Escherichia coli	Brazil	Southeast	São Paulo	2016	Human	Secretion	Human	Unknown	IncFII, IncFIB-like, IncX1-like, IncI1, IncR, IncFIA, IncX4	blaCTX-M-8, blaTEM-1B	floR	mcr-1.1	tet(A)	aadA2b, aph(3')-Ia	dfrA12	Inu(F)	qnrS1	sul3
5134	JAATKU000000000.1	Escherichia coli	Brazil	Southeast	São Paulo	2017	Human	Urine	Human	ST69	Col156-like, IncX4, IncFII	blaTEM-1B	-	mcr-1.1	-	aadA5	dfrA17	mph(A)	-	sul1, sul2
5135	JAATKT000000000.1	Escherichia coli	Brazil	Southeast	São Paulo	2017	Human	Urine	Human	ST48	IncI2, IncI1, IncFIB-like, IncC	blaCTX-M-2	-	mcr-1.1	-	aadA1, ant(2")-Ia	-	mdf(A)	gyrA-S83L	sul1
5136	JAATKS000000000.1	Escherichia coli	Brazil	Southeast	São Paulo	2017	Human	Urine	Human	ST354	p0111-like, IncX4	blaTEM-1B	-	mcr-1.1	tet(A)	aadA1, ant(2'')-Ia, aph(3'')-Ib, aph(6)-Id	dfrA1	mph(B), mdf(A)	parC-S80I, parC-E84G	sul1, sul2
5137	JAATKR000000000.1	Escherichia coli	Brazil	Southeast	São Paulo	2018	Human	Urine	Human	ST57	IncFIB-like, IncI2	blaCTX-M-2	-	mcr-1.5	-	aadA1, ant(2'')-Ia	dfrA1	mdf(A)	parC-S80I, gyrA-S83L, gyrA-D87N, pmrB-V161G	sul1, sul2
ICBEC72H	MVDJ00000000.1	Escherichia coli	Brazil	Northeast	Natal	2016	Human	Foot secretion	Human	ST101	IncI1-I, IncX4	blaCTX-M-8	-	mcr-1.1	-	-	-	mdf(A)	-	-
