# Supplementary material for: Hybrid genome assembly of colistin-resistant mcr-1.5-producing Escherichia coli ST354 reveals phylogenomic pattern associated with urinary tract infections in Brazil
Source: J Glob Antimicrob Resist. 2024 Jun;37:37–41. doi: 10.1016/j.jgar.2024.02.017 (PMC11183298; doi:10.1016/j.jgar.2024.02.017)
Supplement: Supplementary file 4 [file mmc4.xlsx]

## Sheet: SNP distance matrix
Table S3. Matrix containing the pairwise number of SNP differences between all pairs of samples included in the analysis
	22016	200H	3431F	40H	4487	4488	4516	50H	5134	5135	5136	5137	51H	77H	C153	CF111	CF1_2	CF341	E12	EC11	EC91	ECST9	HC8912016	ICBEC13AM	ICBEC2AM	ICBEC3AM	ICBEC72H	ICBEC7P	14005RM
22016	0	3248	31664	18312	31739	31739	29892	59124	55155	31302	59574	41801	56517	56505	22437	29422	57876	22328	16447	30736	59544	15942	15720	30898	30960	30081	3409	30962	59607
200H	3248	0	31235	17727	31291	31291	29453	58629	54649	31013	58920	41323	56058	56046	22291	29021	57678	22245	15600	30372	58892	15768	15107	30532	30276	29878	2375	30596	58969
3431F	31664	31235	0	31287	520	519	4456	59021	55586	14544	59474	38654	56445	56433	29376	35124	58571	29707	31192	12926	59460	31919	31489	11128	15509	20438	30947	11129	59577
40H	18312	17727	31287	0	31366	31366	29582	58546	55093	30968	59032	41132	56505	56493	23495	29715	57703	23066	17190	30895	58951	18095	17696	30626	30496	29675	17385	30680	59043
4487	31739	31291	520	31366	0	11	4034	59084	55646	14481	59602	38647	56487	56475	29342	35108	58627	29924	31209	12967	59523	31975	31411	11148	15502	20618	31016	11154	59632
4488	31739	31291	519	31366	11	0	4036	59084	55645	14481	59601	38643	56485	56473	29342	35103	58627	29925	31208	12966	59522	31975	31411	11147	15501	20618	31016	11153	59631
4516	29892	29453	4456	29582	4034	4036	0	56657	53395	13332	57134	37214	54301	54289	27878	33275	56045	28298	29277	16205	57021	29510	29544	9946	15413	20573	29203	9952	57140
50H	59124	58629	59021	58546	59084	59084	56657	0	51151	58693	2857	59711	51605	51593	58472	59181	51686	58537	58504	58764	2450	58773	58835	58659	58586	57539	58493	58793	2575
5134	55155	54649	55586	55093	55646	55645	53395	51151	0	55522	51504	56281	27567	27554	55243	55250	49970	54854	54822	55625	51528	54950	55081	55593	55454	54577	54550	55694	51615
5135	31302	31013	14544	30968	14481	14481	13332	58693	55522	0	59336	40208	56331	56319	29319	34608	58540	29597	30941	17566	59224	31463	31017	12079	16045	17058	30704	12123	59428
5136	59574	58920	59474	59032	59602	59601	57134	2857	51504	59336	0	60138	52128	52116	59028	59625	51794	59016	58893	59585	697	59324	59416	59181	59200	58159	58787	59314	818
5137	41801	41323	38654	41132	38647	38643	37214	59711	56281	40208	60138	0	57475	57460	40892	36166	59033	40783	41050	39725	60060	41757	41513	39564	39691	39244	41156	39629	60205
51H	56517	56058	56445	56505	56487	56485	54301	51605	27567	56331	52128	57475	0	1	56528	56491	50220	56245	56370	56505	52154	56319	56574	56530	56231	55446	55807	56640	52213
77H	56505	56046	56433	56493	56475	56473	54289	51593	27554	56319	52116	57460	1	0	56516	56479	50209	56229	56358	56493	52142	56307	56562	56518	56217	55434	55795	56628	52201
C153	22437	22291	29376	23495	29342	29342	27878	58472	55243	29319	59028	40892	56528	56516	0	30867	57447	8598	21901	29072	58958	21130	22503	28647	29214	28420	21868	28720	59041
CF111	29422	29021	35124	29715	35108	35103	33275	59181	55250	34608	59625	36166	56491	56479	30867	0	58173	30612	28416	34862	59534	29484	29309	34396	34417	33922	28667	34464	59606
CF1_2	57876	57678	58571	57703	58627	58627	56045	51686	49970	58540	51794	59033	50220	50209	57447	58173	0	57674	57744	58344	51692	57964	57712	58235	58010	56939	57211	58364	51827
CF341	22328	22245	29707	23066	29924	29925	28298	58537	54854	29597	59016	40783	56245	56229	8598	30612	57674	0	22154	29243	58967	20860	22545	29377	29456	28235	21990	29429	59092
E12	16447	15600	31192	17190	31209	31208	29277	58504	54822	30941	58893	41050	56370	56358	21901	28416	57744	22154	0	30633	58823	16535	15783	30478	30517	29729	15072	30545	58876
EC11	30736	30372	12926	30895	12967	12966	16205	58764	55625	17566	59585	39725	56505	56493	29072	34862	58344	29243	30633	0	59473	31238	30802	14627	15152	20456	30139	14629	59544
EC91	59544	58892	59460	58951	59523	59522	57021	2450	51528	59224	697	60060	52154	52142	58958	59534	51692	58967	58823	59473	0	59212	59332	59104	59123	58108	58726	59235	487
ECST9	15942	15768	31919	18095	31975	31975	29510	58773	54950	31463	59324	41757	56319	56307	21130	29484	57964	20860	16535	31238	59212	0	16235	31211	31163	30433	15736	31265	59389
HC8912016	15720	15107	31489	17696	31411	31411	29544	58835	55081	31017	59416	41513	56574	56562	22503	29309	57712	22545	15783	30802	59332	16235	0	30552	30412	30237	14754	30616	59405
ICBEC13AM	30898	30532	11128	30626	11148	11147	9946	58659	55593	12079	59181	39564	56530	56518	28647	34396	58235	29377	30478	14627	59104	31211	30552	0	13532	20731	30179	0	59169
ICBEC2AM	30960	30276	15509	30496	15502	15501	15413	58586	55454	16045	59200	39691	56231	56217	29214	34417	58010	29456	30517	15152	59123	31163	30412	13532	0	19530	30046	13538	59194
ICBEC3AM	30081	29878	20438	29675	20618	20618	20573	57539	54577	17058	58159	39244	55446	55434	28420	33922	56939	28235	29729	20456	58108	30433	30237	20731	19530	0	29607	20737	58161
ICBEC72H	3409	2375	30947	17385	31016	31016	29203	58493	54550	30704	58787	41156	55807	55795	21868	28667	57211	21990	15072	30139	58726	15736	14754	30179	30046	29607	0	30243	58781
ICBEC7P	30962	30596	11129	30680	11154	11153	9952	58793	55694	12123	59314	39629	56640	56628	28720	34464	58364	29429	30545	14629	59235	31265	30616	0	13538	20737	30243	0	59303
14005RM	59607	58969	59577	59043	59632	59631	57140	2575	51615	59428	818	60205	52213	52201	59041	59606	51827	59092	58876	59544	487	59389	59405	59169	59194	58161	58781	59303	0
